# Supplementary material for: Necroptotic and Apoptotic Pathways in Sepsis: A Comparative Analysis of Pediatric and Adult ICU Patients
Source: Biomedicines. 2025 Jul 17;13(7):1747. doi: 10.3390/biomedicines13071747 (PMC12292671; doi:10.3390/biomedicines13071747)
Supplement: Supplementary file 1 [file biomedicines-13-01747-s001.zip]

Archive with 1 entries (1 files):
- biomedicines-3702367-supplementary.pdf
